# Supplementary material for: Proteomic Analysis Reveals Cadherin, Actin, and Focal Adhesion Molecule-Mediated Formation of Cervical Cancer Spheroids
Source: Cells. 2024 Dec 4;13(23):2004. doi: 10.3390/cells13232004 (PMC11640617; doi:10.3390/cells13232004)
Supplement: Supplementary file 1 [file cells-13-02004-s001.zip]

Archive with 1 entries (1 files):
- cells-3283379-supplementary.pdf
